# Supplementary material for: Astatine Facing Janus: Halogen Bonding vs. Charge-Shift Bonding
Source: Molecules. 2021 Jul 28;26(15):4568. doi: 10.3390/molecules26154568 (PMC8347445; doi:10.3390/molecules26154568)
Supplement: Supplementary file 1 [file molecules-26-04568-s001.zip]

Archive with 1 entries (1 files):
- molecules-1298386-supplementary.pdf
